# Supplementary material for: Canine parvovirus type 2 infection in vaccinated puppies: role of vaccination practices and viral antigenic variation
Source: BMC Vet Res. 2026 Mar 26;22:214. doi: 10.1186/s12917-026-05403-0 (PMC13063580; doi:10.1186/s12917-026-05403-0)
Supplement: Supplementary file 2 — Supplementary Material 2. [file 12917_2026_5403_MOESM2_ESM.xlsx]

## Sheet: Sheet1
ID	vaccination status	Number of doses	Age at each dose (weeks)	vaccination interval (week)	Age at the last dose (week)	Age at admission (week)	Time since last vaccination (week)	Vaccinal strain	PCR results	viral type	accession number
1	vaccinated	4	6, 8, 11, 14	2-3	14	16	2	strain NL-35	+	CPV-2b new strain	MW233887
2	vaccinated	3	6, 9, 12	3	12	15	3	strain NL-35	+	CPV-2c	MW233888
3	vaccinated	3	8, 11, 14	3	14	15	1	strain NL-35	+	CPV-2a new strain	MW233890
4	non-vaccinated					15			+	CPV-2b new strain	MW233859
5	vaccinated	3	6, 9, 12	3	12	16	4	strain NL-35	+	CPV-2c	MW233889
6	vaccinated	3	6, 9, 12	3	12	13	1	strain NL-35	+	CPV-2a new strain	MW233891
7	vaccinated	3	6, 9, 13	3	13	15	2	strain NL-35	+	CPV-2a new strain	MW233892
8	non-vaccinated					16			+	CPV-2b new strain	MW233860
9	vaccinated	3	8, 11, 14	3	14	16	2	strain NL-35	+	CPV-2a new strain	MW233861
10	vaccinated	3	6, 9, 13	3-4	13	17	4	strain NL-35	+	CPV-2a new strain	MW233862
11	vaccinated	3	8, 11, 14	3	14	17	3	strain NL-35	+	CPV-2a new strain	MW233863
12	vaccinated	3	6, 9, 13	3-4	13	16	3	strain NL-35	+	CPV-2a new strain	MW233864
13	vaccinated	3	6, 8, 11	2-3	11	15	4	strain NL-35	+	CPV-2c	MW233886
14	vaccinated	4	4, 6, 9, 13	2-4	13	14	1	Strain 154	+	CPV-2a new strain	MW233865
15	vaccinated	3	6, 9, 13	3-4	13	14	1	Strain 154	+	CPV-2a new strain	MW233866
16	vaccinated	4	6, 8, 11, 14	2-3	14	18	4	Strain 154	+	CPV-2a new strain	MW233867
17	non-vaccinated					16			+	CPV-2a new strain	MW233868
18	non-vaccinated					16			+	CPV-2a new strain	MW233869
19	vaccinated	3	8, 10, 14	2-4	14	17	3	Strain 154	+	CPV-2a new strain	MW233870
20	vaccinated	4	4, 6, 9, 12	2-3	12	15	3	Strain 154	+	CPV-2a new strain	MW233871
21	vaccinated	4	6, 8, 11, 14	2-3	14	15	1	strain NL-35	+	CPV-2a new strain	MW233872
22	non-vaccinated					20			+	CPV-2a new strain	MW233873
23	non-vaccinated					16			+	CPV-2a new strain	MW233874
24	non-vaccinated					12			+	CPV-2a new strain	MW233875
25	vaccinated	3	6, 9, 13	3-4	13	16	3	strain NL-35	+	CPV-2a new strain	MW233876
26	vaccinated	3	8, 11, 14	3	14	16	2	strain NL-35	+	CPV-2a new strain	MW233877
27	non-vaccinated					16			+	CPV-2a new strain	MW233878
28	non-vaccinated					19			+	CPV-2a new strain	MW233879
29	non-vaccinated					12			+	CPV-2a new strain	MW233880
30	vaccinated	4	6, 8, 11, 14	2-3	14	15	1	strain NL-35	+	CPV-2a new strain	MW233881
31	vaccinated	3	8, 11, 14	3	14	16	2	strain NL-35	+	CPV-2a new strain	MW233882
32	vaccinated	3	6, 9, 13	3-4	13	16	3	strain NL-35	+	CPV-2a new strain	MW233883
33	non-vaccinated					12			+	CPV-2a new strain	MW233884
34	non-vaccinated					11			+	CPV-2a new strain	MW233885
35	vaccinated	3	6, 9, 12	3	12	16	4	strain NL-35	+	CPV-2a new strain	MW281416
36	vaccinated	4	6, 8, 11, 14	2-3	14	18	4	strain NL-35	+	CPV-2a new strain	MW281417
37	vaccinated	3	6, 9, 12	3	12	15	3	strain NL-35	+	CPV-2a new strain	MW281418
38	vaccinated	3	6, 9, 12	3	12	14	2	strain NL-35	+	CPV-2a new strain	MW281419
39	non-vaccinated					20			+	CPV-2a new strain	MW281420
40	vaccinated	3	6, 9, 13	3-4	13	16	3	strain NL-35	+	CPV-2a new strain	MW281421
41	vaccinated	4	4, 7, 10, 13	3	13	16	3	strain NL-35	+	CPV-2a new strain	MW281422
42	vaccinated	3	10, 13, 16	3	16	18	2	strain NL-35	-
43	vaccinated	4	6, 9, 12, 16	3-4	16	18	2	strain NL-35	-
44	vaccinated	3	10, 14, 17	3-4	17	20	3	Strain 154	-
45	vaccinated	3	6, 9, 12	3	12	15	3	Strain 154	-
46	non-vaccinated					18			-
47	vaccinated	3	9, 13, 17	4	17	21	4	strain NL-35	-
48	non-vaccinated					13			-
49	vaccinated	3	6, 9, 13	3-4	13	15	2	strain NL-35	-
50	vaccinated	4	8, 10, 13, 16	2-3	16	18	2	strain NL-35	-
51	vaccinated	4	8, 10, 13, 16	2-3	16	20	4	Strain 154	-
52	vaccinated	3	9, 12, 16	3-4	16	19	3	strain NL-35	-
53	non-vaccinated					13			-
54	non-vaccinated					14			-
55	vaccinated	4	8, 10, 13, 16	2-3	16	19	3	strain NL-35	-
56	vaccinated	4	8, 10, 13, 16	2-3	16	18	2	strain NL-35	-
57	vaccinated	3	6, 9, 12	3	12	15	3	strain NL-35	-
58	vaccinated	4	7, 10, 13, 16	3	16	20	4	strain NL-35	-
